# Supplementary material for: Spreading potential in disease relevant networks: Predicting centralities in rural Northeast Madagascar
Source: PLOS Glob Public Health. 2026 Jan 28;6(1):e0005661. doi: 10.1371/journal.pgph.0005661 (PMC12851470; doi:10.1371/journal.pgph.0005661)
Supplement: S1 Table — This table contains the numeric outputs and plotted confidence interval values for the estimated centrality measures in the model that considers the centrality metrics separately (i.e., metafor analysis). Results were generally consistent across models that compared the different centrality metrics separately (strength, PageRank, eigenvector, and betweenness). (XLSX) [file pgph.0005661.s008.xlsx]

## Sheet: Social
Centrality	Variable	Estimate	SE	Pr(>|z|)
PageRank	Age	0.0169757	0.0226567	0.4537
PageRank	Gender[Man]	0.00317592	0.0376069	0.932698
PageRank	BMI	0.0112798	0.0192169	0.557222
PageRank	Household Size	-0.0102528	0.0212387	0.629277
PageRank	House Materials	7.0804350482884e-05	0.0214884	0.997371
PageRank	Goods	0.0116299	0.0197136	0.555228
PageRank	Livestock	0.0119859	0.0181377	0.508722
PageRank	Land Size	-0.0184449	0.0204886	0.367986
PageRank	Education	0.000697108	0.0213491	0.973951
Strength	Age	0.0204451	0.0231956	0.378089
Strength	Gender[Man]	0.0138171	0.039181	0.724353
Strength	BMI	0.0109361	0.0182184	0.548321
Strength	Household Size	-0.00983374	0.0205539	0.632339
Strength	House Materials	-0.00278639	0.0227212	0.902397
Strength	Goods	0.00854868	0.0196004	0.66273
Strength	Livestock	0.00832768	0.0190291	0.661655
Strength	Land Size	-0.0170138	0.0196087	0.385575
Strength	Education	0.00114635	0.0205626	0.955542
Betweenness	Age	0.0136784	0.0182471	0.453483
Betweenness	Gender[Man]	0.0666612	0.042992	0.12101
Betweenness	BMI	0.000757152	0.0161314	0.962564
Betweenness	Household Size	0.00158485	0.0175777	0.928158
Betweenness	House Materials	-0.00455743	0.0192537	0.812886
Betweenness	Goods	0.0194477	0.018644	0.296896
Betweenness	Livestock	0.0328004	0.0239372	0.170603
Betweenness	Land Size	-0.00956192	0.0176418	0.587816
Betweenness	Education	0.0037991	0.0172049	0.825237
Eigenvector	Age	-0.00636074	0.0143409	0.657376
Eigenvector	Gender[Man]	0.0866763	0.0344512	0.0118725
Eigenvector	BMI	0.00241099	0.0149336	0.871741
Eigenvector	Household Size	-0.0116576	0.0167765	0.487132
Eigenvector	House Materials	-0.00123716	0.0138032	0.928582
Eigenvector	Goods	-0.000652549	0.016448	0.968353
Eigenvector	Livestock	0.0312219	0.0162875	0.0552479
Eigenvector	Land Size	0.000625522	0.0132413	0.962322
Eigenvector	Education	0.00941711	0.0148281	0.525372

## Sheet: Close Contact
Centrality	Variable	Estimate	SE	Pr(>|z|)
PageRank	Age	0.0131037	0.0228116	0.565677
PageRank	Gender[Man]	-0.031285	0.0453152	0.489952
PageRank	BMI	0.00829286	0.0207383	0.689244
PageRank	Household Size	0.020783	0.0251549	0.40869
PageRank	House Materials	0.0393808	0.028054	0.160393
PageRank	Goods	-0.0260847	0.0315611	0.40853
PageRank	Livestock	0.0106179	0.0196615	0.589174
PageRank	Land Size	0.0189324	0.0224686	0.399443
PageRank	Education	0.00752606	0.0220604	0.732985
Strength	Age	0.0148137	0.022652	0.513134
Strength	Gender[Man]	-0.0319101	0.0462634	0.490353
Strength	BMI	0.0079519	0.0210669	0.705832
Strength	Household Size	0.0200988	0.0251283	0.423801
Strength	House Materials	0.0406267	0.0280505	0.147522
Strength	Goods	-0.0276533	0.0318613	0.385434
Strength	Livestock	0.0113804	0.0203935	0.576818
Strength	Land Size	0.0163543	0.0225953	0.469193
Strength	Education	0.00582482	0.0214482	0.785948
Betweenness	Age	0.0313024	0.0300792	0.29803
Betweenness	Gender[Man]	-0.0210584	0.0435679	0.628849
Betweenness	BMI	-0.0051893	0.0217914	0.811777
Betweenness	Household Size	-0.00268688	0.0178764	0.880525
Betweenness	House Materials	0.0164035	0.0198914	0.409569
Betweenness	Goods	-0.00541387	0.0223044	0.808217
Betweenness	Livestock	-0.00168339	0.0164148	0.918317
Betweenness	Land Size	0.0041275	0.0187586	0.825846
Betweenness	Education	0.0128572	0.0231322	0.578339
Eigenvector	Age	0.0158189	0.0210102	0.451501
Eigenvector	Gender[Man]	-0.0185079	0.0449455	0.680497
Eigenvector	BMI	0.0088768	0.0224073	0.69199
Eigenvector	Household Size	0.00629413	0.0212461	0.76704
Eigenvector	House Materials	0.0327439	0.0258275	0.204874
Eigenvector	Goods	-0.020924	0.0299682	0.485048
Eigenvector	Livestock	0.00684958	0.0192127	0.721456
Eigenvector	Land Size	0.0193316	0.0235196	0.411115
Eigenvector	Education	0.0106297	0.0220508	0.629766

## Sheet: Household
Centrality	Variable	Estimate	SE	Pr(>|z|)
PageRank	Age	0.00225608	0.0178836	0.899611
PageRank	Gender[Man]	-0.00989198	0.0502877	0.844056
PageRank	BMI	0.00855391	0.0173935	0.62287
PageRank	Household Size	0.00350953	0.0187497	0.851521
PageRank	House Materials	0.00543543	0.0185095	0.76902
PageRank	Goods	0.00295361	0.0185404	0.873427
PageRank	Livestock	0.00900508	0.0160649	0.575108
PageRank	Land Size	0.0339249	0.0221687	0.125941
PageRank	Education	0.00684013	0.0200296	0.732726
Strength	Age	0.00444939	0.0200646	0.824506
Strength	Gender[Man]	-0.0156206	0.0519006	0.763436
Strength	BMI	0.0105525	0.0185625	0.569705
Strength	Household Size	0.000411307	0.0181745	0.981945
Strength	House Materials	0.00710871	0.0197965	0.719528
Strength	Goods	0.00275015	0.0200783	0.891054
Strength	Livestock	0.00873532	0.0174065	0.615779
Strength	Land Size	0.0319636	0.022456	0.154625
Strength	Education	0.00668838	0.0204477	0.743595
Betweenness	Age	0.00801361	0.0249881	0.74844
Betweenness	Gender[Man]	0.00687481	0.04669	0.88294
Betweenness	BMI	0.00279996	0.0253491	0.912048
Betweenness	Household Size	-0.00188955	0.026334	0.942798
Betweenness	House Materials	-0.00396505	0.023543	0.866255
Betweenness	Goods	0.00197258	0.0246184	0.936137
Betweenness	Livestock	-0.00715701	0.0261861	0.784612
Betweenness	Land Size	0.0103699	0.0248284	0.676194
Betweenness	Education	0.00721485	0.0235071	0.758903
Eigenvector	Age	0.0108936	0.0226034	0.629844
Eigenvector	Gender[Man]	-0.0218828	0.0503675	0.663952
Eigenvector	BMI	0.0097123	0.0190555	0.610272
Eigenvector	Household Size	-0.00841342	0.0223647	0.706774
Eigenvector	House Materials	0.0110101	0.0207612	0.595891
Eigenvector	Goods	-0.00148786	0.0220301	0.946154
Eigenvector	Livestock	0.0135999	0.0223893	0.543566
Eigenvector	Land Size	0.0159641	0.0205485	0.437218
Eigenvector	Education	0.00993972	0.0223369	0.656327

## Sheet: Environmental
Centrality	Variable	Estimate	SE	Pr(>|z|)
PageRank	Age	0.0218813	0.0224929	0.330646
PageRank	Gender[Man]	0.24833	0.0576078	1.62742798359103e-05
PageRank	BMI	-0.00698217	0.0208255	0.737421
PageRank	Household Size	-0.00478388	0.0213533	0.82273
PageRank	House Materials	0.00819302	0.0224202	0.714791
PageRank	Goods	0.0184836	0.0279193	0.507947
PageRank	Livestock	0.0111342	0.030383	0.71402
PageRank	Land Size	0.0300134	0.0266319	0.259755
PageRank	Education	-0.0105866	0.0230715	0.646335
Strength	Age	0.0218076	0.0223521	0.329241
Strength	Gender[Man]	0.236773	0.055997	2.35444549280888e-05
Strength	BMI	-0.00639573	0.0207185	0.757553
Strength	Household Size	-0.00500222	0.0212724	0.814092
Strength	House Materials	0.00759069	0.0221826	0.732207
Strength	Goods	0.0171208	0.0277043	0.536586
Strength	Livestock	0.013528	0.0304128	0.656455
Strength	Land Size	0.0279458	0.0262675	0.287377
Strength	Education	-0.0107562	0.0231318	0.641934
Betweenness	Age	0.00230531	0.0235427	0.921996
Betweenness	Gender[Man]	0.342317	0.0744989	4.32897931048282e-06
Betweenness	BMI	-0.0137551	0.0226373	0.543433
Betweenness	Household Size	-0.00111619	0.0217557	0.959082
Betweenness	House Materials	0.012259	0.0233733	0.599939
Betweenness	Goods	0.0245323	0.0269802	0.363208
Betweenness	Livestock	-0.00830692	0.0243001	0.732466
Betweenness	Land Size	0.0298154	0.0236998	0.208375
Betweenness	Education	-0.000431864	0.0248484	0.986133
Eigenvector	Age	0.0211365	0.0219015	0.334508
Eigenvector	Gender[Man]	0.21473	0.0530381	5.15254823848612e-05
Eigenvector	BMI	-0.00504464	0.0203495	0.804212
Eigenvector	Household Size	-0.00569422	0.0212492	0.78872
Eigenvector	House Materials	0.00756697	0.0218459	0.729057
Eigenvector	Goods	0.0143397	0.0260393	0.581843
Eigenvector	Livestock	0.0146015	0.0297444	0.623497
Eigenvector	Land Size	0.0209235	0.0243022	0.389254
Eigenvector	Education	-0.0122318	0.0241367	0.612316
